# Supplementary material for: Cerebrospinal fluid neurogranin concentration in neurodegeneration: relation to clinical phenotypes and neuropathology
Source: Acta Neuropathol. 2018 Apr 26;136(3):363–76. doi: 10.1007/s00401-018-1851-x (PMC6096740; doi:10.1007/s00401-018-1851-x)
Supplement: Supplementary file 1 — Supplementary material 1 (XLSX 11 kb) [file 401_2018_1851_MOESM1_ESM.xlsx]

## Sheet: Sheet2
Online Resource 1. Characteristics of the pathological confirmed subjects included in the study
	AD	ALS	FTLD-TDP43	DLB	PSP
n =	75	7	12	16	6
Age at LP, Years	73 [66 - 78]	57 [55 - 63]**	70 [62 - 72]	71 [67 - 79]	73 [68 - 79]
Gender, n, female/male	36/39	5/2	8/4	3/13	1/5
MMSE	25 [20 - 28]	29 [26 - 30]	26 [22 - 27]	28 [26 - 29]	28 [27 - 29]
CSF Aβ42, pg/mL	131 [103 - 157]	272 [223 - 288]***	215 [149 - 265]**	176 [141 - 215]*	224 [162 - 347]**
CSF t-tau, pg/mL	114 [75 - 155]	36 [25 - 50]**	51 [23 - 77]**	43 [34 - 63]***	47 [37 - 79]
CSF p-tau, pg/mL	32 [23 - 50]	6 [6 - 10]***	13 [8 - 18]**	13 [11 - 25]**	14 [12 - 18]*
Disease duaration (year)#	3 [2 - 5]	2 [1 - 3]	3 [1 - 6]	7 [2 - 18]	4 [2 - 7]
Interval between CSF sampling and death (year)	6 [4 - 8]	2 [1 - 3]	4 [1 - 5]	5 [2 - 6]	4 [1 - 5]
CSF Ng, pg/mL	201 [111 - 323]	47 [15 - 153]*	61 [28 - 176]**	96 [37 - 191]*	93 [10 - 161]
#time between onset of disease and CSF sampling (years)
* p < 0.05 vs. AD, ** p < 0.01 vs. AD, *** p < 0.001 vs. AD
The values presented are medians [interquartile range]
"Cerebrospinal fluid neurogranin concentration in neurodegeneration – relation to clinical phenotypes and neuropathology", Acta Neuropathologica, Portelius et al.,
correspondence: Erik Portelius, Institute of Neuroscience and Physiology, Department of Psychiatry and Neurochemistry, the Sahlgrenska Academy at the University of Gothenburg, Mölndal, Sweden,
Phone: +46 31 343 23 90, e-mail: erik.portelius@neuro.gu.se
