# Supplementary material for: Cerebrospinal fluid neurogranin concentration in neurodegeneration: relation to clinical phenotypes and neuropathology
Source: Acta Neuropathol. 2018 Apr 26;136(3):363–76. doi: 10.1007/s00401-018-1851-x (PMC6096740; doi:10.1007/s00401-018-1851-x)
Supplement: Supplementary file 3 — Supplementary material 3 (XLSX 10 kb) [file 401_2018_1851_MOESM3_ESM.xlsx]

## Sheet: Sheet1
Online Resource 3. Results displaying that CSF Ng significantly increases the SVM model’s ability to discriminate between numerous pairs of disorders
	ADD	ALS	CBS	CTRL	DLB	MCI	PCA	PD	PD MCI	PDD	PSP	bvFTD	lv PPA	nfv PPA	sv PPA
ADD
ALS
CBS
CTRL
DLB
MCI				2.76% *** (67.30 - 70.06)
PCA				15.25% *** (59.34 - 74.59)
PD			2.80% *** (81.20 - 84.00)		2.29% ** (85.55 - 87.83)	7.74% *** (70.66 - 78.40)
PD MCI	1.31% *** (88.93 - 90.25)		2.31% * (75.50 - 77.81)		6.51% *** (73.81 - 80.33)	6.37% *** (65.23 - 71.59)
PDD		4.97% *** (70.72 - 75.69)				4.25% *** (55.24 - 59.49)
PSP
bvFTD	0.37% ** (88.71 - 89.08)	4.79% *** (63.49 - 68.29)		23.55% *** (47.54 - 71.09)		3.62% *** (61.73 - 65.34)	28.04% *** (60.57 - 88.61)	9.54% *** (65.87 - 75.40)	2.07% * (62.28 - 64.35)
lv PPA
nfv PPA									4.88% ** (57.57 - 62.45)	11.31% *** (50.60 - 61.90)
sv PPA								2.74% ** (78.76 - 81.50)
* p < 0.05, ** p < 0.005, *** p < 0.0005
"Cerebrospinal fluid neurogranin concentration in neurodegeneration – relation to clinical phenotypes and neuropathology", Acta Neuropathologica, Portelius et al., correspondence:
Erik Portelius, Institute of Neuroscience and Physiology, Department of Psychiatry and Neurochemistry, the Sahlgrenska Academy at the University of Gothenburg, Mölndal, Sweden,
Phone: +46 31 343 23 90, e-mail: erik.portelius@neuro.gu.se
